# Supplementary material for: MINPP1 prevents intracellular accumulation of the chelator inositol hexakisphosphate and is mutated in Pontocerebellar Hypoplasia
Source: Nat Commun. 2020 Nov 30;11:6087. doi: 10.1038/s41467-020-19919-y (PMC7705663; doi:10.1038/s41467-020-19919-y)
Supplement: Supplementary file 4 — Source Data [file 41467_2020_19919_MOESM4_ESM.xlsx]

## Sheet: Figure 2
Figure 2: PCH-associated mutations of MINPP1 are deleterious for protein function.
Figure 2b: Western blot analysis of MINPP1 in Ctrl and patient fibroblasts					Figure 2c: Western blot analysis of MINPP1 in Ctrl and MINPP1-/- HEK293 cells
Figure 2d: Assessment of cell proliferation by MTT assay in Ctrl and MINPP1-/- Hek293 cells at 3hrs (n=6), 24 hrs (n=4) and at 48 hrs (n=5)
3hrs Absorbance (560nm)	Ctrl HEK293	MINPP1-/- HEK293
	0.1354	0.130633
	0.144067	0.1508
	0.129333	0.174267
	0.111567	0.147233
	0.150933	0.176767
	0.172767	0.159333
24hrs Absorbance (560nm)	Ctrl HEK293	MINPP1-/- HEK293
	0.617433	0.4395
	0.542367	0.4791
	0.531533	0.4516
	0.606	0.449667
48hrs Absorbance (560nm)	Ctrl HEK293	MINPP1-/- HEK293
	1.1757	0.917633
	1.33713	0.7237
	0.9316	0.8437
	1.11703	0.7612
	1.0856	0.695933
Figure 2e: MTT absorbance at 48 hrs in control , MINPP1-/- and MINPP1-/- HEK293 cells transiently transfected with plasmid encoding WT MINPP1, E486K or Y53D MINPP1 variant (% of control) (n=4)
Ctrl HEK293 + vector	MINPP1-/- HEK293 + vector	MINPP1-/- HEK293 + MINPP1	MINPP1-/- HEK293 + E486K	MINPP1-/- HEK293 + Y53D
96.0766	69.0246	86.4146	70.6231	67.611
95.8184	66.753	83.3381	65.3922	67.4795
94.1727	68.0673	82.1531	64.481	69.9061
113.932	65.4225	78.8031	63.7385	71.4123

## Sheet: Figure 3
Figure 3: MINPP1 loss causes an early neuronal differentiation defect combined with an increase in apoptosis.
Figure 3b: Quantitative analysis of the immunofluorescence data (TUJ1 and PAX6) (n=4)
% TUJ1+ cells	Ctrl		MINPP1LOF
Ctrl-D10	10.0285	CerID-30-2	4.16356
Ctrl-D10	9.53856	CerID-30-2	2.73527
Ctrl-I004	13.4727	MINPP1-/-	6.16128
Ctrl-I004	9.1367	MINPP1-/-	6.85379
% PAX6+ cells	Ctrl		MINPP1LOF
Ctrl-D10	12.1638	CerID-30-2	50.985
Ctrl-D10	22.1124	CerID-30-2	57.1641
Ctrl-I004	20.2677	MINPP1-/-	52.2757
Ctrl-I004	15.7671	MINPP1-/-	43.0399
Figure 3d: Quantitative analysis of the immunofluorescence data (TUNEL) (n=6 for iPSC data, n=4 for Day10 data and n=6 for DAY 14 data)
iPSC data	% TUNEL+ cells	Ctrl		MINPP1LOF
	Ctrl-D10	16	CerID-30-2	15
	Ctrl-D10	11	CerID-30-2	14
	Ctrl-D10	10	CerID-30-2	10
	Ctrl-I004	13	MINPP1-/-	10
	Ctrl-I004	9	MINPP1-/-	12
	Ctrl-I004	11	MINPP1-/-	12
Neural Differentiation DAY 10 data	% TUNEL+ cells	Ctrl		MINPP1LOF
	Ctrl-D10	20	CerID-30-2	28
	Ctrl-D10	16	CerID-30-2	26
	Ctrl-I004	13	MINPP1-/-	25
	Ctrl-I004	11	MINPP1-/-	22
Neural Differentiation DAY 14 data	% TUNEL+ cells	Ctrl		MINPP1LOF
	Ctrl-D10	27	CerID-30-2	44
	Ctrl-D10	29	CerID-30-2	41
	Ctrl-D10	24	CerID-30-2	43
	Ctrl-I004	19	MINPP1-/-	32
	Ctrl-I004	11	MINPP1-/-	38
	Ctrl-I004	15	MINPP1-/-	38

## Sheet: Figure 4  
Figure 4:MINPP1 absence leads to disruption in inositol phosphates metabolism.
Figure 4a: SAX-HPLC analysis of inositol phosphate levels in Ctrl and MINPP1 KO HEK293 cells (n=2)									Figure 4b: SAX-HPLC analysis of inositol phosphate levels in Ctrl and patient fibroblasts (n=4)										Figure 4c: SAX-HPLC analysis of inositol phosphate levels in Ctrl and MINPP1 LOF iPSCs (n=4)												Figure 4d : SAX-HPLC analysis of inositol phosphate levels in Ctrl and MINPP1 LOF iPSCs at neural differentiation day 10 (n=4)
						I(1,4,5)P3	I(1,3,4,5,6)P5			Ctrl	Ctrl	MINPP1 LOF	MINPP1 LOF	Ctrl	Ctrl	MINPP1 LOF	MINPP1 LOF
Fraction	Hek 293 Ctrl	Hek 293 Ctrl	MINPP1-/- HEK293	MINPP1-/- HEK293		Standard	Standard		Fraction number	Ctrl 1	Ctrl 1	CerID-30-01	CerID-30-01	Ctrl 2	Ctrl 2	CerID-30-02	CerID-30-02				Ctrl	Ctrl	MINPP1 LOF	MINPP1 LOF		Ctrl	Ctrl	MINPP1 LOF	MINPP1 LOF				Ctrl	Ctrl	MINPP1 LOF	MINPP1 LOF		Ctrl	Ctrl	MINPP1 LOF	MINPP1 LOF
1	11.67	258.67	44	27.67	Inositol				1	14.33	65.67	21.33	669.35	54.33	80.67	131.67	67.67	Inositol		Fraction	Ctrl-I004 iPSCs	Ctrl-I004 iPSCs	MINPP1-/- iPSCs	MINPP1 -/- iPSCs		Ctrl-D10 iPSCs	Ctrl-D10 iPSCs	CerID-30-2 iPSCs	CerID-30-2 iPSCs			Fraction	Ctrl-I004 DIFF DAY 10	Ctrl-I004 DIFF DAY 10	MINPP1 -/- DIFF DAY 10	MINPP1 -/- DIFF DAY 10		Ctrl-D10 DIFF DAY 10	Ctrl-D10 DIFF DAY 10	CerID-30-2 DIFF DAY 10	CerID-30-2 DIFF DAY 10
2	3071.34	4364	729.69	795.68					2	44040	17787.7	54990.9	21303.6	31239.2	2279.06	124580	124680			1	7.67	15.33	20.67	14.33		20.33	22	13	19			1	18	12	13	10.33		63.34	16.67	18.33	5.67
3	3036.68	3563.67	833.7	1114.69					3	55576	91738.5	52050.2	103775	89062.3	132721	115102	120763			2	121398	2325.48	167380	16757.2	Inositol	604878	42375.5	27622.1	297			2	279933	9764.31	14	441904	Inositol	10704.7	3473.33	46244.5	4374.67
4	33.67	182.67	46.34	99.34					4	60	947.72	96.67	364.01	882.33	850.36	341.01	321.35			3	159738	341542	89089	210727		368190	927987	338974	270987			3	198288	636750	505630	256138		1854447	1775277	588530	453920
5	24.67	110	38.67	35.33					5	20.67	112.01	26.67	60	110.33	125.67	87	66.67			4	306.01	2587.83	1439.33	615.35		1432.42	2610.58	759.33	2173.67			4	442	2345.07	2623.67	1054.7		5095.66	5153.15	2001.67	2620.34
6	27.67	97.33	37	30.67					6	21.33	41.34	40.67	35.33	34	38	50.33	42			5	61.67	499.37	257.33	183.67		544.7	586.39	197	173.33			5	158.67	451.01	419.67	399.01		601.37	790.41	669.33	543.67
7	36.33	85.67	34.67	32					7	16.67	22.67	21.33	25.67	23.33	31	37.67	82.67			6	32	204.35	129.67	158.34		392.36	394.7	91.33	92.67			6	134.67	179.01	185.33	283.34		437.36	523.72	450.67	392
8	13	59.33	42.67	24.67					8	15.33	21.33	15.33	40.67	14	23	21.33	26			7	24.67	122.34	121.33	136.67		346.02	141.68	59.33	58			7	233.67	83.34	78.33	294.34		253.35	278.69	205.67	200.33
9	16	43.33	78	32		8			9	11	16.67	61.34	19.67	12	20.67	18	13.33			8	17	80.34	298.33	82.67		368.69	85.01	42.67	30.33			8	635	59	55	230.34		169.01	174.35	77	63.33
10	14	43.67	64	27.67		9			10	12.67	14.67	11.33	17	11	12.33	14.33	19.33			9	18	20	664.67	36.33		61.34	50	20.67	19.33			9	725.67	34.33	345.67	81.67		93.34	92.34	40	33
11	112.67	322	132.34	320.67	IP	27			11	16.67	101.34	32.33	70.67	19	61	26.67	35.67	IP		10	23.67	18.33	817.67	23.33		47	30	18.33	19			10	241	37	38.33	31		55.34	82.67	26.67	27.33
12	2449.68	1890.01	119.34	189		33			12	24.33	172.34	33.67	121.34	150.33	142	197.67	182.01			11	772.03	40.34	489	22	IP	5285.35	247.36	41.67	1585.34			11	251.67	107	127	94.67	IP	107.67	4393.76	138.33	63.33
13	24	21.33	23.33	23.33		27			13	14.67	93.01	32.33	96.34	21	82	46.33	27			12	595.69	1499.43	243.67	930.03		112.67	4972.15	1953.67	200			12	641	2781.43	2756.01	2769.76		6227.08	2298.89	2992.01	2635.01
14	15.33	27.67	18	25		17			14	11.67	31.34	19	27.67	13	23	26.33	17			13	16	18.33	48.33	16.67		22.33	49.34	20.67	21			13	23	21.33	39.67	27.33		43	55.67	30.33	25.67
15	64	3400.69	168.01	244.34	IP2	10			15	18.33	31.67	14.67	31	14.33	24.33	24.33	21.67	IP2		14	12.67	11.33	43.67	11.33		23.67	24.67	8.67	10			14	13	14.33	12.33	12		23	23.67	13.67	12.33
16	5002.03	2729.68	158.34	173.34		16			16	183	232.01	25.33	72.67	78.67	93.34	33.67	28.33			15	72	67	190.67	33	IP2	523.04	132.01	55	112			15	467	157.67	167.67	159.67	IP2	230.35	363.04	141	147
17	117.33	86.67	43	56		13			17	14.33	20.67	13	25.33	31	34	31.33	29.33			16	818.7	845.72	141.67	241.34		1064.07	1251.12	529	419.67			16	1418.67	1472.05	570.34	435.68		2327.83	2111.21	579.67	630.67
18	52.33	24.33	16.33	18.67		28			18	10.67	20.67	15	19.33	14.67	22.33	15	18			17	36.33	57.67	28.33	16		57	74.34	43.33	31			17	55	61	44.33	46		110.34	69.67	49	56.33
19	13.67	13	13.33	8		30			19	14	16	10.33	21	9.33	15.33	15	11.33			18	14.33	18	8.33	11.67		13	21.34	16.33	8			18	7.67	12.33	14	13		27	18.34	14.67	16.33
20	8.67	8	13.33	10.67		20			20	9.33	17	7.33	29.67	14	17.33	12.33	14.67			19	8.67	10.67	22.67	22		14.67	7.67	8.67	7.67			19	12.33	11.67	10.33	11.33		16	15	8.67	9.33
21	11.33	10	8	9.33		34			21	8	15	8.33	27.67	26.67	17.67	13.67	9.67			20	10	7.33	19.33	8		16	13.67	10.67	13.33			20	9.67	9.67	8.67	10.33		14.67	9.33	8.3	6
22	14.33	11	13.33	33.67		20			22	7.33	21	8.67	27.33	11	21.33	47.33	11	IP3		21	7.33	8.33	8.67	11		6.67	9.67	6	9			21	9.67	6.67	9	9.67		11.33	10	9	10
23	184.67	243	87.67	107.34	IP3 (1,3,4)	18			23	9	26.33	10.33	34.67	13.33	18.67	23.67	15			22	12.67	7.33	7.33	6		28.34	15.67	10.67	11			22	38	24.67	12.67	12.33		19.67	30.34	10.33	10.33
24	75.67	52	95.67	49		13			24	15.67	32.67	11	36	17.67	17.67	30	20.67			23	27.33	27.34	15	14.67	IP3	49.67	53.01	19	29			23	48.67	55.67	33	30	IP3	98.34	99.68	39	38.33
25	234.34	288.34	247.01	290.34	I(1,4,5)P3	1389			25	11.67	31.67	12.33	41	18.33	31	24	19.33			24	30	34.67	22.33	21		81.01	65.34	43.67	31			24	110	116.67	152.33	97.67		177.35	197.35	116.67	100.67
26	17.33	23.33	21.33	24.33		71			26	11.33	21	12	49.33	24	23.33	21.33	13			25	89	84.01	89.67	49.67		153.01	117.68	85.67	84.33			25	190.34	156.01	131.33	115.67		227.35	273.69	145	133.67
27	19.67	24.67	20.67	23.67		25			27	10.67	27	7.33	44	13	23.33	21	15			26	12	12.33	12.33	9.33		15.33	12.33	12.67	10			26	17.33	14	13.67	12		35.34	15.67	13	12
28	14	18.67	11	9.67		11			28	14	25.67	10.33	50	12	23.33	22.67	14.33			27	10.67	20	20.67	11.67		35.67	30.34	11.67	11.67			27	28.67	27.33	20.67	20.67		42.67	51.01	23	17.33
29	9	7	9.67	8		18			29	11.33	22.33	8	39	18	21.33	22.67	13			28	11	12	6.33	9.33		15.33	9.67	6	10.67			28	9.33	5.67	8.33	9		27	10	6	7.67
30	13.67	10.33	6	13.33		14			30	8	24.67	7.67	33	12.67	20.33	29.67	24			29	8.67	9	7	6		9.33	6.67	8.67	6.67			29	10	9.67	6.33	11		9.67	10	7.33	4.67
31	42.33	9.33	13.67	8.33		11	17		31	8.67	22	10	38	13	22.67	38.67	11.33			30	7.67	5.67	10.67	6.33		11.33	5.67	10.33	5			30	5.67	7	8.67	8.33		9	10	9.33	6.33
32	13	14	10.33	6.33		15	12		32	9.67	25	7	33.33	11.33	23	15.33	12.67			31	9.67	9.67	5.33	7.33		9	6.33	7.33	9.33			31	7.33	8.33	8.33	6		11.33	6	7.67	7.67
33	12.33	11	9.33	9.33		11	17		33	10.67	23	10	30	11	18.67	22	12.33			32	9.33	7.33	9.67	6.33		5.67	8.33	7.67	7.67			32	6.67	7.67	6.33	7.67		7.67	8.67	7	11
34	34.67	24.33	40.34	68.34		11	19		34	9.67	18	9.67	30.33	14	20.33	18.67	9.67			33	12	27.67	6.33	7.67		38	38.67	12	15.67			33	7.67	11	6.67	10.33		14.67	13.33	9	10.67
35	192.34	248.34	212.68	273.34	IP4	12	18		35	17	34	22.67	42	27.67	34	40.67	42.34	IP4		34	642.36	1299.1	84.67	79.34	IP4	1830.47	1543.16	185.67	184.67			34	255.34	304.01	162.67	172.34	IP4	471.04	459.38	262	249
36	16.67	26.33	17.67	17.33			16		36	10.67	12.33	7	25.33	20	20.33	18	8.67			35	305.35	339.36	65	66.67		386.03	296.03	117.67	107			35	189.67	195.68	175.34	131.67		445.7	249.36	136.67	129.34
37	12.67	10.67	12.67	12			15		37	8.67	17.33	9.67	22.67	6.67	19.33	15.67	7			36	80.67	26.34	12	7.67		28.67	20.67	13	8.67			36	91.33	60	77	124.01		89.01	38.67	18.33	18.67
38	17.67	14.67	50.67	72.67			15		38	10.33	15.67	12	20.67	8.33	15	19	9			37	9.33	11.67	9	10		16.33	13.33	11.33	11.67			37	16.67	13	10.33	10.33		13	9.33	9.67	11.67
39	18	16.67	41.67	52			19		39	10.67	17	10	32.33	10.67	18.33	12.33	14.33			38	18	15.33	13.33	10.33		23.34	69.01	13.33	13.33			38	22	25	39	41.67		25.67	27.67	45	47
40	8.33	10.67	12.67	12.67			18		40	7.33	11	9	21.67	26.33	15	16	8.33			39	12	8.33	12.67	6.67		13.67	16.67	8.67	9.33			39	14	13.33	25.33	31.33		35.34	18	12.33	16.33
41	7	23	11	7.67			17		41	10.33	16.33	7.67	21.33	8	14.33	21.67	10.67			40	7.67	7	7	7.67		11	9	9	19.67			40	9.67	9.33	8	6.67		13.67	9	9.67	8.67
42	8.67	12	15.33	12.33			20		42	10.67	13	15.33	22.33	10	16.33	11.33	9.67			41	6.33	6	8.33	8		8	7.67	8.67	6			41	10.67	8	8	6		7.67	12	6.33	8.33
43	144	117	255.68	320.68	I(1,3,4,5,6)P5		33		43	16	21	16	30.33	10.67	18.33	18	14.33			42	15.67	13.33	13.67	15.33		39	51.67	68.33	61.33			42	7	11.33	5.33	9.67		9.67	13.67	11.33	18.67
44	2561.71	2855.34	4670.25	5938.2			534		44	175.67	230	425.35	434.68	100.34	205	440.02	450.03	I(1,3,4,5,6)P5		43	541.03	592.71	698.68	900.71	I(1,3,4,5,6)P5	2210.17	2126.57	3297.39	2595.38			43	100.67	98.67	130.34	124.67	I(1,3,4,5,6)P5	219.02	430.71	770.01	851.35
45	192.67	558.34	252.01	426.01			98		45	114.34	90.67	129.67	217.01	318.01	210	362.01	326.02			44	2007.43	1128.09	1076.68	796.37		1391.11	812.42	803.01	972.35			44	2766.38	2543.79	3070.05	3052.48		3591.28	3041.67	3519.06	3408.39
46	26.67	43	38	44.67			36		46	28.67	17.67	28.33	20	16	13.67	19.67	13.33			45	63.34	31	33.67	27.67		54.34	32.34	43.67	47			45	573.01	364.68	438.34	344.02		225.35	84.34	96.67	100.67
47	67.33	61	27	40.67			21		47	9.67	15.33	15.67	17.67	12.67	11	14	14.67			46	18	11	15.67	13		22	20.34	21.67	19			46	51.33	44	53.33	43.34		44.34	30	29.67	29.33
48	30.67	47.33	20.33	29			17		48	8	15	12.67	23.33	10.67	16.33	13	11.67			47	16.67	32.67	20.33	17.33		35.34	26	21.67	22.33			47	26	24	30.33	26		35.67	38.34	28.67	35.67
49	27	23	42.67	63.67			15		49	8.33	13.67	9	17.67	9.67	13.67	12.33	15			48	33	24.34	13.33	8.67		18	17	15.33	10.33			48	44.33	43	45.67	45		75.67	43	25.67	26.33
50	92.34	58.33	934.38	1105.37	IP5b		11		50	10.33	16.67	13	17.33	12	14	26	19.67	IP5b		49	12.67	24.67	13.67	10.67		28.67	35	20.33	21.33			49	19.67	17.67	24.33	24.33		22	27.34	19	25.33
51	101	177	828.05	1068.04			19		51	91	14.67	12	20.67	12	18.33	48.67	55.67			50	100.01	159.68	111	83.34	IP5b	194.68	164.02	74.33	101.34			50	93	112.67	172.34	251.35	IP5b	182.35	214.02	209.67	210.34
52	19.67	31	73.34	85.34			15		52	8.67	12.33	9.33	12.67	9.33	9.67	16	16			51	59.34	58	41	17.33		72.01	36.34	23	32.33			51	93.34	98	159.67	219.68		225.69	81.68	63.33	60.33
53	25	18.33	63.34	67.34			12		53	10.33	13.33	11	17.33	8.33	16	12.33	11.67			52	22.67	19	15.67	14.33		23	16	19	21.67			52	20.67	26.33	31	40		42	26.67	28.33	30
54	13.67	17	23	27			14		54	8.33	11.33	9.33	17	9	8.67	12.33	11.33			53	10.67	11	7	7.67		15.67	11.33	12	10			53	16	22	27.33	24.33		22.67	19.67	17.67	18
55	10.67	9.67	15	31					55	8	11.67	9.33	28.33	9	11.67	12.33	10.33			54	9	11.33	6.67	6.33		12.67	10.33	11	8			54	12	16.67	12.67	15.67		16	6.67	12.33	10.67
56	17.67	11.67	15	31.67					56	11	16.33	5.33	19.33	8	9.33	8.67	10			55	10.67	9	10.33	5.67		9	12.33	11.67	7.67			55	15.33	14	10.33	17.33		14.33	13.67	12.3	8.33
57	13	14.33	14.33	17					57	12.67	12.33	5	15.67	7.67	9.33	11	10.67			56	6.33	8.67	6	6.33		8.33	10.67	12	7			56	12.67	8.33	11.33	11.33		10.33	15	14.67	9.67
58	44	32.33	137.34	215.34	IP6				58	10.67	15.33	11.67	10.67	7.33	15.33	11.33	8.67			57	6.33	8	10	7.33		11.33	10.33	9.33	7.67			57	9.33	10.67	15	11		12.33	12	8.67	12.33
59	973.02	567.01	3850.56	5296.88					59	30	23	40.34	58.67	11.33	17.33	25.33	26	IP6		58	18.67	17	17	19.67		45	54.34	64.67	44.67			58	13.33	15.67	26.67	31.67		27	38.67	45	51.67
60	3287.74	3985.04	9907.92	12474.5					60	204	236	234.35	256.68	53.67	112.34	349.35	386.36			59	165.34	308.03	414.68	409.36	IP6	1229.44	1377.83	1213.69	905.02			59	192	211.68	526.35	644.03	IP6	429.04	1235.48	1471.37	1634.04
61	722.02	1389.68	1968.45	2321.1					61	94.34	122.67	74	150.67	137	99.33	260.68	220.35			60	1415.08	1483.13	1475.03	1132.73		2253.86	1483.84	1249.7	1142.69			60	2537.06	2695.81	4874.78	5442.63		5435.46	5019.92	4347.1	4242.76
62	212.34	312.67	489.36	591.02					62	39.33	23	22.33	37	43.67	30	47.34	52			61	622.03	471.04	438.34	274.01		572.05	304.37	270.67	252.01			61	1765.04	1586.75	2177.39	2219.45		2707.57	1094.79	887.02	847.69
63	81	120.33	207.35	251.34					63	17.67	14.33	16.33	22	19.33	12.67	23	22.67			62	153.34	124.68	112.34	82		181.35	105.01	84	91.67			62	466.01	383.35	506.68	522.7		617.72	283.03	229.34	227.34
64	52.33	71	139.68	153.67					64	10.33	23	10.67	19	15.33	12.33	19	13.33			63	74	57	59.33	44		79.67	60.67	41.67	43.67			63	181	160.68	198	212.68		223.69	103.68	101	110.34
65	38.67	48.67	86.67	103.67					65	9.67	9.33	9.67	10.67	7.33	10.33	18.67	10.67			64	35.34	41.34	33.33	30		48	37.34	38.67	35.67			64	95.34	90.67	102.34	107.34		113.68	71.68	66	67
66	31.67	38	62.34	69					66	7.33	11.67	9	12.33	7.33	8	9	12.33			65	24.67	25.34	27.33	31		34	23.67	23.33	20			65	59.33	57	69.34	80.34		75.67	46.34	40.33	38.33
67	29.33	26.67	76.34	100.34					67	8	10.67	7	22.33	9.33	8.33	13.33	8.33			66	25.33	19.34	20	14.33		25	23.34	19.67	18.33			66	43.67	41.34	45.67	50.67		45.67	29.67	32	35
68	72.34	51.67	253.68	348.68	IP7				68	11	12	9.33	9.67	10.33	6.67	12	10.33			67	16.67	15.33	14.67	13		25.67	21	24.33	17.67			67	34.67	31.34	36.67	36.34		43	28.67	26.33	23
69	116	130.67	357.69	465.69					69	11.33	11	10.33	14.33	8.33	10	17.33	13			68	16.33	19.34	22	17.67		42.34	22	25.67	20.33			68	33.33	37.67	50.67	41.34		41	37.67	48	52.67
70	49.33	72.67	127.67	158.01					70	10.67	8.67	11	12.67	12.33	10.67	18.33	16			69	34	32.67	28.67	21.67		48.34	31	36.67	27.67			69	71.34	69.34	60.67	83.34		87.67	70.01	69.34	61.33
71	22.33	42.33	55.67	71.67					71	10.67	9.67	12.67	13.67	8.67	11.33	11.33	10.67			70	26.67	142.35	20	16.67		25.34	19	21.33	16.33			70	69	52	59.33	59		63.01	41.67	36.67	37.67
72	19.33	23.67	36.34	46					72	10	6.67	10.33	11.67	8.33	8.33	11.33	11			71	13.33	19.34	16.33	11.67		20.67	15	16.67	8.67			71	32.33	30	30	30.34		41.34	28.67	29.67	20.67
73	18	19.33	30.34	39.67					Background	10.335	8.17	11.5	12.67	8.5	9.83	11.33	10.835			72	10.67	9	15.33	10.67		14.67	11.33	8.67	10.67			72	19.67	20.33	25.67	22.33		35.67	19.34	20.33	15.67
74	13.67	15.67	27.34	28.33																73	9.33	10.67	12.67	8.33		11.67	11.67	11.33	7.33			73	20.33	20.33	20.67	22.33		21.67	14.34	13.67	12.33
75	16.33	13.33	24.33	37.34					Inositol	99659.4	110611	107128	126108	121306	136008	240185	245845			74	6	10.33	9	9.67		15.33	13.67	13	8.67			74	16.67	16.33	16	19.67		17.33	12.33	12.67	6.33
76	18	13.67	29.67	36.67					IP	24.665	342.18	63.83	250.34	164.83	255.51	236.68	212.175			75	10.33	7.67	6.33	12.33		16.67	10.67	11.67	5.33			75	18.67	11	18.33	17.67		17	10.33	9.67	11.33
77	14	16.33	20.33	24.67					IP2	180.66	247.34	17	78.33	76	98.01	35.34	28.33			76	8	8.67	6.67	5.33		10.33	5.67	5.33	11			76	11	12	18.67	12		15.33	14	9	10.33
78	12.33	16.67	15.33	17.33					IP5	287.675	313.83	548.85	633.68	408.85	399.18	787.71	756.875			77	8.33	10.67	8	5		9.33	7	8.33	10.67			77	14	7.67	14	16		11	12	9	18.33
79	13	12.67	19.33	20					IP6	326.33	371.99	325.02	452.34	211.67	219.68	637.38	641.37			78	7.33	8	6.33	6.67		12.67	7.67	7.67	8.67			78	10	11	12.67	12.67		12.67	7.67	7.67	7.33
80	6.33	12	15	13.67					Total lipid	59695.7	61367.2	62173.9	61465.8	53128.8	48531.8	77014.7	69385.1			79	10.67	14	6.67	8		7.33	8	9	7			79	14.33	8	10.33	14		10.67	7.67	8.33	7.33
81	6	13	12.67	12.4556					IP6/lipid	0.546655	0.606171	0.52276	0.735922	0.398409	0.452651	0.827609	0.924363			80	9	9.33	8.33	5.67		7	8	9	8			80	11.67	8.67	7.67	11		9	8.67	9.67	10
82	9.67	13.67	19.67	15.6899					IP5/Lipid	0.481902	0.511397	0.882766	1.03095	0.769545	0.822512	1.02281	1.09083
83	9.33								IP2/Lipid	0.302635	0.403049	0.0273427	0.127437	0.143049	0.20195	0.0458874	0.0408301			Analysis													Ctrl-I004 iPSCs	Ctrl-I004 iPSCs	MINPP1 -/- iPSCs	MINPP1 -/- iPSCs		Ctrl-D10 iPSCs	Ctrl-D10 iPSCs	CerID-30-2 iPSCs	CerID-30-2 iPSCs
84	8.67								IP	0.0413179	0.557594	0.102664	0.407284	0.310246	0.526479	0.307318	0.305793			Total CPM	587696	600689	362471	321001	Total cpm	1360946	1303008	615580	511886			Lipid	872415	893260	957367	1071295	Lipids	2271855	2109511	952420	969821
85	12.33								IP3	0.995	55.49	-4.5	59.99	16.5	28.18	67.01	14.165			Background	8.8325	10.5	7.3325	6.335	Background	9.0825	7.6675	8.5	8.585			Background	12.5	8.835	11.1675	13.4175	Background	10.835	9.0025	8.6675	10.7475
86	10								IP4	6.665	25.83	11.17	29.33	19.17	24.17	29.34	31.505			Inositol	281508	347218	258373	228540	Inositol	975729	974050	367652	273730			Inositol	479116	649520	508884	699993	Inositol	1.87147e+06	1.78544e+06	638050	461987
87	10.33								IP5	80.66	15	2	12.66	7	12.67	52.01	53.67			IP	1357.22	1526.6	759.003	949.695	IP	5393.1	5245.85	1990.51	1780.58			IP	878.17	2883.25	2889.18	2851.51	IP	6345.25	6721.31	3134.67	2691.77
88	10								IP/lipid	6.92141e-05	0.00090862	0.000165123	0.000662619	0.000583951	0.00108481	0.000399038	0.000440719			IP2	900.533	938.89	338.672	271.335	IP2	1616.86	1434.47	601.83	536.915			IP2	1903.17	1664.22	748.838	601.097	IP2	2636.02	2516.91	743.667	801.757
89	9								IP3/lipid	0.00166679	0.0904229	-0.00723776	0.097599	0.0310566	0.058065	0.0870094	0.020415			IP3	124.838	125.85	123.337	74.665	IP3	289.277	240.362	130.18	123.075			IP3	332.51	325.505	295.163	208.922	IP3	526.875	592.388	293.332	248.262
90	7.33								IP4/lipid	0.011165	0.0420909	0.0179657	0.0477176	0.0360821	0.0498024	0.0380966	0.045406			IP4	1001.88	1633.3	139.672	134.675	IP4	2217.92	1836.86	290.84	274.585			IP4	498.84	533.185	381.507	387.767	IP4	973.245	720.403	390.997	364.767
	Hek 293T Control	Hek 293T Control	Hek293T MINPP1 KO	Hek293T MINPP1 KO					IP5/lipid	0.135119	0.024443	0.00321678	0.0205968	0.0131755	0.0261066	0.0675326	0.0773509			IP5a	2585.3	1720.3	1787.03	1705.75	IP5a	3628.37	2948.33	4118.57	3588.97			IP5a	3402.56	2980.64	3605.23	3480.92	IP5a	4003.15	3529.71	4359.74	4328.17
Background	7.33333	12.89	15.78	13.9385																IP5b	141.685	196.68	137.335	88	IP5b	248.525	185.025	80.33	116.5			IP5b	161.34	193	309.675	444.195	IP5b	386.37	277.695	255.665	249.175
TOT CPM	23742.9	28485.2	27572	35475.2																IP6	2412.13	2422.22	2489.06	1934.09	IP6	4309.88	3323.05	2847.4	2419.22			IP6	5161.45	5075.93	8318.53	9068.32	IP6	9462.15	7754.56	7049.82	7064.68
Inositol	6141.36	8414.56	1613.5	2003.02																Inositol/lipid	47.9003	57.8033	71.2809	71.196	Inositol/lipid	71.6949	74.7539	59.7244	53.4748
IP	2564.35	2194.67	227.67	491.185																IP/lipid	0.23094	0.254142	0.209397	0.295854	IP/lipid	0.396276	0.402595	0.323355	0.347848
IP2	5161.36	6178.37	322.01	431.865																IP2/lipid	0.153231	0.156302	0.0934344	0.0845278	IP2/lipid	0.118804	0.110089	0.0977663	0.10489			IP6/inositol	1.07729	0.78149	1.63466	1.29549	IP6/inositol	0.505599	0.434322	1.1049	1.5292
IP5b	191.01	227.66	1788.43	2216.93																IP3/lipid	0.0212418	0.0209509	0.0340269	0.0232601	IP3/lipid	0.0212556	0.0184467	0.0211475	0.0240434			Inositol/lipid	54.9183	72.7134	53.1546	65.3408	Inositol/lipid	82.3765	84.6377	66.9925	47.6363
IP5	2876.38	3492.01	5130.6	6643.07																IP4/lipid	0.170476	0.271904	0.0385334	0.0419547	IP4/lipid	0.162969	0.140971	0.0472465	0.0536418			IP/lipid	0.10066	0.322779	0.301784	0.266174	IP/lipid	0.279298	0.318619	0.329127	0.277553
IP6	5165.79	6202.84	16153.2	20627.8																IP5a/lipid	0.439905	0.286388	0.493014	0.531383	IP5a/lipid	0.266607	0.226271	0.669055	0.701128			IP2/lipid	0.21815	0.186308	0.0782184	0.0561094	IP2/lipid	0.116029	0.119313	0.0780819	0.0826707
IP7	230.667	245.78	731.59	988.296																IP5b/lipid	0.0241086	0.0327424	0.0378885	0.0274142	IP5b/lipid	0.0182612	0.0141998	0.0130495	0.022759			IP3/lipid	0.0381137	0.0364401	0.0308307	0.0195019	IP3/lipid	0.0231914	0.0280817	0.0307986	0.0255988
IP3	472.68	544.67	383.01	404.865																IP6/lipid	0.410439	0.40324	0.686691	0.602518	IP6/lipid	0.316682	0.25503	0.462556	0.472609			IP4/lipid	0.0571792	0.0596898	0.0398497	0.0361961	IP4/lipid	0.0428392	0.0341502	0.0410531	0.0376118
IP4	185.007	235.45	196.9	259.402																												IP5a/lipid	0.390016	0.333681	0.376577	0.324926	IP5a/lipid	0.176206	0.167324	0.457754	0.446285
																																IP5b/lipid	0.0184935	0.0216063	0.0323465	0.0414634	IP5b/lipid	0.0170068	0.013164	0.0268437	0.0256929
Total lipid	198269	235826	227030	237371																												IP6/lipid	0.591628	0.568248	0.868897	0.846483	IP6/lipid	0.416494	0.3676	0.740201	0.728452
Analysis
IP7/lipid	0.11634	0.104221	0.322243	0.41635
IP6/lipid	2.60544	2.63026	7.11498	8.69008
IP5/Lipid	1.45074	1.48076	2.25987	2.7986
IP5b/Lipid	0.0963386	0.0965373	0.787749	0.933953
IP2/Lipid	2.60321	2.61988	0.141836	0.181936
Inositol/Lipid	3.09748	3.56812	0.710698	0.843833
IP/Lipid	1.29337	0.930631	0.100282	0.206927
IP3/lipid	0.238403	0.230963	0.168704	0.170562
IP4/lipid	0.0933107	0.0998406	0.0867285	0.109281

## Sheet: Figure 5
Figure 5: Altered iron and calcium homeostasis in the absence of MINPP1 enzyme in HEK293 and Minpp1-/- mouse neural progenitor cells.
Figure 5a: Quantification of total iron content (ng) / protein ( μg) in Ctrl and MINPP1 -/- HEK293 cells (n=3)
	- FAC	+ FAC (100μM)
Ctrl Hek293	10.9532	236.387
Ctrl Hek293	9.42285	261.335
Ctrl Hek293	17.5081	254.798
MINPP1-/- HEK293	8.45028	414.201
MINPP1-/- HEK293	8.74506	319.18
MINPP1-/- HEK293	8.96346	336.483
Figure 5b: Quantification of free Fe2+ + Fe3+ (ng) / protein ( μg) in Ctrl and MINPP1 -/- HEK293 cells (n=3)
	- FAC	+ FAC (100μM)
Ctrl Hek293	0.217923	4.26261
Ctrl Hek293	0.147972	4.36525
Ctrl Hek293	0.28	4.33768
MINPP1-/- HEK293	0.0490501	1.74059
MINPP1-/- HEK293	0.132031	1.85741
MINPP1-/- HEK293	0.0388054	1.77531
Figure 5c: Quantification of free Fe3+ (ng) / protein ( μg) in Ctrl and MINPP1 -/- HEK293 cells (n=3)
	- FAC	+ FAC (100μM)
Ctrl Hek293	0.106796	3.42137
Ctrl Hek293	0.095565	4.05783
Ctrl Hek293	0.195789	3.92718
MINPP1-/- HEK293	0.025506	1.42823
MINPP1-/- HEK293	0.093198	1.5199
MINPP1-/- HEK293	0.020424	1.56125
Figure 5d: Quantification of free Fe2+ (ng) / protein ( μg) in Ctrl and MINPP1 -/- HEK293 cells (n=3)
	- FAC	+ FAC (100μM)
Ctrl Hek293	0.0533983	0.653256
Ctrl Hek293	0.00924821	0.118235
Ctrl Hek293	0.0842106	0.410498
MINPP1-/- HEK293	0.0235441	0.22619
MINPP1-/- HEK293	0.0388325	0.246899
MINPP1-/- HEK293	0.018381	0.214061
Figure 5e: Quantification of relative Fluo4-AM Cytosolic Ca2+ levels in Ctrl and MINPP1-/- HEK293 (n=5)
Ctrl Hek293	MINPP1-/- HEK293
0.779034	0.320252
0.999821	0.450626
1.14954	0.737429
1.22523	0.559033
0.846374	0.491527
Figure 5f: Quantification of relative Fluo4-AM Cytosolic Ca2+ levels in WT and Minpp1-/- mice E14.5 neural progenitors (N=3)
WT 1	0.971786
WT 2	1.0133
WT 3	1.01491
Minpp1-/-	0.740754
Minpp1-/-	0.714513
Minpp1-/-	0.535966
Figure 5g: Quantification of relative Fluo4-AM Cytosolic Ca2+ levels in Ctrl, MINPP1-/- and MINPP1 over-expression stable MINPP1-/- HEK293 cell lines loaded with caffeine (n=3)
Caffeine (10 mM caffeine)
Seconds	Ctrl Hek293	Standard Deviation	MINPP1-/- HEK293	Standard Deviation	MINPP1-/- HEK293+ MINPP1	Standard Deviation
0	1	0.02953	0.782439	0.046794	0.932674	0.084388
19.79	1.02317	0.138732	0.810531	0.024416	0.978873	0.054138
39.59	1.07838	0.117952	0.790118	0.080515	0.913912	0.096876
59.38	1.00858	0.112368	0.812029	0.042748	0.96832	0.147857
79.17	1.06407	0.11361	0.815962	0.105672	0.972541	0.138562
99.01	1.04977	0.139623	0.83188	0.102128	0.950497	0.113681
118.9	1.02775	0.125492	0.856601	0.135604	0.935957	0.126107
138.7	1.0163	0.110041	0.84218	0.134571	0.937598	0.106696
158.6	1.03547	0.114291	0.824764	0.079582	0.97301	0.120145
178.4	1.07151	0.11005	0.852668	0.138974	0.945572	0.125781
198.2	1.10612	0.135406	0.822142	0.063945	0.986143	0.141779
218.1	1.08238	0.128984	0.833004	0.093254	0.964333	0.062717
237.9	1.42878	0.060192	0.977394	0.041007	1.295	0.026041
257.7	1.49514	0.002141	0.998931	0.037188	1.35762	0.041358
277.5	1.45338	0.060704	0.995747	0.117364	1.32948	0.06878
297.3	1.52088	0.071539	1.00736	0.070731	1.35176	0.027623
317.1	1.47511	0.018141	1.0274	0.085412	1.3398	0.039946
336.9	1.47855	0.053288	1.01504	0.077366	1.38295	0.002832
356.7	1.53375	0.064347	1.02627	0.096539	1.39983	0.004921
376.5	1.50658	0.0493	1.02384	0.098397	1.3616	0.029246
396.3	1.53747	0.041813	1.01635	0.018656	1.37356	0.031326
416.1	1.52059	0.063021	1.0156	0.076079	1.36981	0.014967
435.9	1.51487	0.046899	1.00436	0.067939	1.35058	0.035857
455.7	1.52231	0.068314	1.00867	0.079931	1.34144	0.063911
Figure 5g inset: Relative response after caffeine stimulation (n=3)
Ctrl Hek293	MINPP1-/- HEK293	MINPP1-/- HEK293+ MINPP1
0.426609	0.184182	0.365748
0.434335	0.228017	0.40727
0.426	0.173504	0.315078
Figure 5h Quantification of relative Fluo4-AM Cytosolic Ca2+ levels in Ctrl, MINPP1-/- and MINPP1 over-expression stable MINPP1-/- HEK293 cell lines loaded loaded with Ionomycin (n=3)
Ionomycin (10 µM)
Seconds	Ctrl Hek293	Standard Deviation	MINPP1-/- HEK293	Standard Deviation	MINPP1-/- HEK293+ MINPP1	Standard Deviation
0	1	0.127831	0.570727	0.065663	0.739995	0.090405
19.79	1.00379	0.115237	0.580553	0.077687	0.750595	0.09807
39.59	0.99231	0.119215	0.571945	0.074595	0.738582	0.100983
59.38	1.01043	0.128189	0.569265	0.076402	0.759176	0.090026
79.17	0.98757	0.116228	0.580959	0.069354	0.753018	0.070444
99.01	1.0198	0.113768	0.569834	0.070893	0.770786	0.081837
118.92	0.99684	0.109154	0.579822	0.076691	0.758268	0.072278
138.74	1.00126	0.116982	0.580878	0.067365	0.776642	0.082172
158.58	1.02202	0.10685	0.584126	0.070251	0.765839	0.071199
178.37	1.01601	0.0987827	0.581528	0.077079	0.768565	0.066949
198.18	1.03561	0.118682	0.603372	0.053747	0.770584	0.078133
218.07	1.02044	0.106428	0.597932	0.066942	0.766041	0.07824
237.87	3.4478	0.165535	2.29996	0.064188	2.71355	0.158599
257.67	3.03403	0.265405	1.86786	0.126426	2.21302	0.144041
277.47	2.56431	0.201241	1.69943	0.074986	2.00778	0.114506
297.27	2.25345	0.160554	1.61895	0.071568	1.91127	0.049488
317.07	2.12409	0.147186	1.55935	0.066267	1.8834	0.075312
336.87	2.0098	0.146824	1.54936	0.067898	1.85806	0.06373
356.67	1.98452	0.144723	1.52199	0.06341	1.82394	0.062629
376.47	1.9447	0.141446	1.50737	0.071357	1.82778	0.060898
396.27	1.93437	0.153068	1.49398	0.048364	1.81758	0.041593
416.07	1.88665	0.109146	1.48464	0.065289	1.80173	0.043656
435.87	1.87043	0.131966	1.46068	0.056214	1.7777	0.054959
455.67	1.85916	0.120307	1.45508	0.055331	1.77599	0.051549
Figure 5h inset: Relative response after ionomycin stimulation (n=3)
Ctrl Hek293	MINPP1-/- HEK293	MINPP1-/- HEK293+ MINPP1
2.57558	1.1767	2.05856
2.20046	1.52167	1.89956
2.53703	1.65103	1.91682

## Sheet: Supp Figure 2
Supp Figure 2: Expression profile of MINPP1 in different human tissues and protein levels of MINPP1 variants and their corresponding glycosylation status in HEK293 cells.
Supp Figure 2a: Quantitative PCR analysis of human MINPP1 expression
	MINPP1/B-actin (Average of relative fold change)
Adult Brain	1
Fetal Brain	0.764382
Cerebellum	1.86767
Kidney	1.49794
Liver	5.85971
Lung	0.560212
Skeletal Muscle	1.589
Fibroblast	0.895109
Lymphocyte	0.0622227
iPSCs	0.473546
H9-derived NSCs	0.570146
iPSCs-derived NPCs	1.47213
Supp Figure 2b: Quantification of Cell Confluence (%) in Ctrl and MINPP1-/- HEK293 cells (n=3)
Hours	Ctrl Hek293	Ctrl Hek293	Ctrl Hek293	MINPP1-/- HEK293	MINPP1-/- HEK293	MINPP1-/- HEK293
0	16.1967	20.5665	21.2252	14.9012	16.0187	12.0836
2	17.0093	22.9682	21.8039	16.1695	17.9804	13.1872
4	18.3895	24.9027	23.9164	16.9128	17.7797	13.8434
6	18.1362	25.5525	25.011	18.1591	19.241	14.2107
8	20.0548	26.0288	25.478	19.1814	20.5784	15.6802
10	19.976	29.3129	28.2259	20.6471	21.7538	16.3288
12	21.3158	29.5008	29.9361	21.3369	23.6946	17.4171
14	24.6734	32.7698	33.2333	23.2611	24.0432	18.7764
16	26.8734	36.8342	34.2789	25.2414	25.7408	20.0713
18	28.6975	39.2528	38.944	27.1737	28.4223	21.0555
20	31.2965	41.8187	41.6912	28.6594	30.4182	21.9471
22	34.1299	46.2206	44.821	31.6061	32.8053	23.7908
24	37.8547	50.925	45.2862	33.1024	33.7644	24.6262
26	38.6929	53.3028	49.6166	35.7139	36.8157	27.4574
28	42.4424	57.0181	53.3925	37.2057	38.9628	29.4322
30	46.1392	61.6453	58.1977	39.9045	44.0141	30.8766
32	50.9192	64.995	61.8812	43.0702	45.6847	31.7346
34	53.2637	69.6595	65.0801	46.5117	49.3628	36.8417
36	55.2304	72.468	67.9017	50.5484	53.2617	37.1858
38	60.8835	77.4538	72.1381	52.9196	54.7493	38.6704
40	64.2425	82.3227	75.2106	55.6097	56.1157	40.8561
42	66.4535	85.2323	76.8445	58.7689	60.5872	45.083
44	69.5404	87.5416	82.0438	62.5487	63.9929	47.6922
46	72.4487	89.3443	82.7043	64.9907	67.9732	49.8884
48	72.9374	91.7619	85.2604	69.5011	71.7662	52.9104
Supp Figure 2c: Quantification of Annexin V-Red Object Count (%) in Ctrl and MINPP1-/- Hek293 cells (n=4)
Hours	Ctrl Hek293	Ctrl Hek293	Ctrl Hek293	Ctrl Hek293	MINPP1-/- HEK293	MINPP1-/- HEK293	MINPP1-/- HEK293	MINPP1-/- HEK293
0	16.1046	17.6383	7.66884	16.8714	11.5032	17.6383	12.2701	16.1046
2	19.939	19.1721	8.43572	19.1721	13.037	19.1721	11.5032	19.1721
4	18.4052	19.1721	10.7364	19.939	11.5032	19.1721	12.2701	18.4052
6	20.7059	17.6383	9.96949	19.939	12.2701	17.6383	11.5032	16.8714
8	21.4727	19.1721	12.2701	19.939	12.2701	21.4727	12.2701	16.8714
10	19.939	17.6383	12.2701	19.1721	12.2701	19.1721	12.2701	18.4052
12	19.1721	18.4052	10.7364	19.1721	12.2701	18.4052	10.7364	18.4052
14	22.2396	21.4727	12.2701	18.4052	12.2701	16.8714	11.5032	20.7059
16	21.4727	23.0065	13.037	20.7059	13.037	20.7059	10.7364	20.7059
18	22.2396	19.939	16.8714	26.8409	13.037	17.6383	10.7364	21.4727
20	23.0065	19.939	14.5708	26.074	13.037	18.4052	12.2701	23.0065
22	22.2396	23.0065	16.1046	26.8409	12.2701	23.0065	13.8039	26.8409
24	24.5403	23.0065	13.037	35.2766	12.2701	22.2396	13.037	26.074
26	26.8409	26.074	14.5708	40.6448	14.5708	22.2396	15.3377	29.9085
28	28.3747	22.2396	13.8039	39.1111	13.8039	20.7059	13.037	30.6753
30	28.3747	23.0065	14.5708	37.5773	11.5032	19.939	15.3377	27.6078
32	31.4422	23.0065	12.2701	30.6753	19.1721	22.2396	14.5708	29.1416
34	31.4422	20.7059	14.5708	29.1416	15.3377	26.8409	13.8039	31.4422
36	31.4422	19.939	16.8714	32.976	21.4727	29.9085	16.8714	36.0435
38	32.2091	23.0065	16.1046	35.2766	16.1046	26.8409	18.4052	33.7429
40	35.2766	23.7734	17.6383	33.7429	17.6383	26.8409	18.4052	34.5098
42	29.9085	22.2396	17.6383	33.7429	20.7059	27.6078	19.939	35.2766
44	32.2091	23.0065	19.1721	31.4422	19.1721	26.8409	23.0065	39.1111
46	30.6753	23.0065	18.4052	28.3747	21.4727	24.5403	23.0065	36.8104
48	37.5773	20.7059	22.2396	37.5773	22.2396	26.8409	23.7734	37.5773
Supp Figure 2d: Western blot of MINPP1 in Ctrl, MINPP1-/- and MINPP1-/- Hek293 cells transiently transfected with plasmid encoding WT MINPP1, E486K or Y53D MINPP1 variant.									Supp Figure 2e: Western blot showing the glycosylated and decglycosylated forms of MINPP1 in Ctrl, MINPP1-/- and MINPP1-/- HEK293 cells transiently transfected with plasmid encoding WT MINPP1, E486K or Y53D MINPP1 variant.

## Sheet: Supp Figure 3
Supp Fig 3: Characterization of patient-derived (CerID-30-2) and MINPP1- /- iPSCs and their neural derivatives.
Supp Figure 3c: Western blot data showing the absence of MINPP1 in patient-derived CerID-30-2 and MINPP1- /- iPSCs.
Supp Figure 3d: Quantification data of BrdU+ staining assay in control (Ctrl-D10 and Ctrl-I004), patient-derived (CerID-30-2), and MINPP1-/- iPSCs (n=3)
% BrdU+ cells	Ctrl-D10	CerID-30-2	Ctrl-I004	MINPP1-/-
	71	71	69	68
	68	68	70	70
	70	73	72	66

## Sheet: Supp Figure 4 
Supp Fig 4: Phytase activity and SAX-HPLC analysis of extracellular and intracellular inositol phosphate levels.
Supp Fig 4a: MINPP1 phytase activity in conditioned medium of Ctrl and MINPP1-/- HEK293 cells .
Supp Fig 4b:SAX-HPLC analysis of inositol phosphate levels in cell culture media of [3H]-inositol labeled control and MINPP1-/- HEK293 cells.												Supp Fig 4c-d:SAX-HPLC analysis of IP2 and IP6 levles in Ctrl and MINPP1-/- Hek293 cells transiently transfected with plasmids encoding empty vector, WT, E486K or Y53D variant.
													Hek 293T Control		MINPP1 KO
	Fraction	Hek 293T Control Media	Hek293T KO MINPP1 Media									Fraction	Empty vector	MINPP1	empty vector	MINPP1	+ E486K	+ Y53D
	1	131.34	16.67	Inositol								1	6.67	12	5.67	7.33	7	6
	2	74.67	17.33									2	166181	237253	17555.2	28612.9	17565	18006.7
	3	178.34	257.35									3	191505	311197	32519.2	46084.5	28150	25947.8
	4	96.34	82.34									4	3722.1	5055.94	2792.34	2026	1883	1039.33
	5	71.34	55.67									5	698.69	1341.07	363.67	215.67	393	152.33
	6	31.33	26.34									6	281.01	820.05	22	169.67	335	102.33	Inositol
	7	22.33	16									7	175.34	509.69	18.67	158.67	93	64.33
	8	15.33	12.67									8	116.34	349.35	18	164.67	72	59
	9	15.67	10.67									9	72.67	217.68	16	97	56	41.67
	10	15	13.67									10	71	186.34	15.67	190.67	85	39.33
	11	99	76.67	IP								11	12354.4	13948.7	43.67	8995.69	11296	619.68
	12	203.67	121.67									12	223.67	3371.86	68.33	582.33	1091	330.33
	13	75	64									13	24	37	19	18.67	32	15.67
	14	66.67	51									14	24	32	14	16	22	15.67
	15	86	59									15	748.02	456.03	473.34	737.34	671	625.67	IP2
	16	10125.7	325.02	IP2								16	30037	39354.7	1051.67	18452.7	13561	1049.35
	17	259.68	148.01									17	254.01	893.02	41	98	166	86.33
	18	167.34	121.68									18	33.33	39	13	14.67	22	21
	19	143.34	85.67									19	18	25.67	10	12	13	13
	20	151.01	91.34									20	21.33	18.33	21.67	10.33	9	9.67
	21	147.34	102.34									21	18.33	17.67	11.67	6.67	10	14
	22	420.02	388.36									22	39.33	67.01	20.33	123.67	150	70
	23	490.35	859.73									23	242.68	1083.08	193.33	1862.68	2625	463.67
	24	139.01	138.34									24	276.68	228.68	224	247.34	479	296
	25	275.68	392.03									25	79.67	240.35	57	178	191	86.67
	26	114.34	85.01									26	60.34	640.05	64.33	927.68	2911	100
	27	244.34	2516.52	IP3								27	6.33	16	9	24.67	262	386.34
	28	126.34	704.39									28	9.67	11.67	10.33	8	16	11.33
	29	89	66									29	10.67	13	7.67	8.33	12	11
	30	88.34	57.67									30	11.33	13.67	9.67	9	7	10.33
	31	88.67	55.67									31	7.67	9.33	6	12.33	11	7.33
	32	80	85.01									32	8.33	15	8.33	16	33	15.67
	33	77	57.34									33	45.34	76.67	20.33	50	106	66.67
	34	106.67	199.02	IP4								34	876.37	1983.16	905.68	2866	6845	1055.69
	35	81	139.01									35	628.03	1414.45	423.67	1412	2636	659.01
	36	69.34	60.34									36	27.33	66.34	21.33	103	162	26
	37	90.34	377.36									37	43	526.36	240.67	897	603	190.34
	38	72.67	65.34									38	13.33	36.34	67.67	193	171	27.33
	39	61.34	170.01									39	6	15.33	20	34	25	16
	40	57.34	58									40	16.33	14	14.33	16	16	15.67
	41	52.34	41.34									41	12.67	11	10	11	10	8.67
	42	54	40.34									42	26.33	20.67	13.67	17	15	16.67	IP5
	43	79.34	44.67									43	1559.07	820.72	275.67	134	211	591.68
	44	58	37.34	I(1,3,4,5,6)P5								44	24605.9	9806.28	20683.9	9445	9410	22317.6
	45	43	32.34									45	771.7	354.36	3457.39	2118	944	1522.03
	46	42.34	35									46	459.02	1429.42	316.34	1318	2040	936.68
	47	45.67	28.67									47	210.01	620.04	247	1714	1399	522.01
	48	44.34	29.67									48	169.01	443.03	356.67	1063	816	419.01
	49	45.34	60.67	IP5b								49	664.7	1909.79	2329.04	3055	2655	2980.39
	50	45.34	278.69									50	279.35	722.05	4443.42	7150	4586	2827.72
	51	48	78.34									51	55.67	88.67	306.67	544	357	231.34
	52	40	38									52	29	41.67	90.34	149	106	77.67
	53	37.34	19									53	70.34	62.67	81.67	87	63	107.34
	54	41	23.34									54	74.34	46.34	141.34	109	104	135
	55	41.34	23									55	40.34	36	45	56	57	55.67
	56	36.67	23									56	62.67	48	50.67	115	149	73
	57	30	24.67									57	140.34	125.68	182.34	152	124	201.67	IP6
	58	39	7.67									58	9215.45	7819.2	13066	7447	5071	15331.3
	59	40.34	25	IP6								59	42380	34392.4	95781.9	55112	50650	93813.9
	60	43.34	6.67									60	7364.7	6310.1	15735.3	10762	15155	14779.2
	61	34.67	20									61	1482.07	1269.09	2937.07	2279	2655	2709.73
	62	34.34	17.67									62	568.7	501.37	1115.69	1051	962	1067.36
	63	31.34	8.67									63	331.68	277.02	627.68	558	508	567.35
	64	34.67	18.67									64	207.01	183.68	371.01	349	614	367.68
	65	35	23.34									65	144.67	130.01	252.34	233	210	265.01
	66	33.34	19.34									66	118.67	113.67	201.01	181	169	199.01
	67	37	24.67									67	127.67	101.01	290.34	206	183	316.67
	68	25.33	16.67									68	518.03	212.35	1890.38	914	920	2149.39
	69	54.34	18.67									69	465.02	182.68	1527.37	945	1253	1704.71
	70	29.67	18.67									70	159.68	86.01	481.68	346	424	486.01
	71	27.67	20.34									71	122.4	55.34	216.67	161	199.4	211
	72	32	13.67									72	99	39.67	228.01	101	155.32	145.21
	73	36.67	19.34
	74	26.33	22.34
	75	28.34	16									Inositol	361408	553506	52866.8	76723.4	47598	44993.8
	76	27.67	17.33									IP2	31039.1	40703.7	1566.01	19288.1	14398	1761.35
	77	25.67	18									IP5	26963	11002	24430.7	11714	10580	24448
	78	26	14									IP6	60582.5	49916.4	127703	75752	73655	126836
	79	21.67	20.34
	80	26	14.33									Lipid	952680	884120	769740	729910	715593	776760
												Inositol /lipid	37.9359	62.6053	6.86814	10.5113	6.65155	5.79249
	Lipid	4226489	2389616									IP2/lipid	3.25808	4.60387	0.203447	2.64253	2.01204	0.226756
												IP5/lipid	2.83023	1.2444	3.17389	1.60486	1.47849	3.14743
	Background	23.835	17.335									IP6/lipid	6.35917	5.64589	16.5904	10.3783	10.2929	16.3288
	IP2	10337.7	438.36
	IP3	323.01	3186.24
	IP	306.165	210.335
	IP4	185.505	346.365
	IP5 20H	71.835	52.675
	IP5	67.175	365.695
	IP6	57.35	-1.56319e-13
	Inositol	-8.769	-0.803
	IP2/Lipid	0.244594	0.0183444
	IP3/Lipid	0.00764251	0.133337
	IP/Lipid	0.00724396	0.00880204
	IP4/Lipid	0.0043891	0.0144946
	IP52/Lipid	0.00169964	0.00220433
	IP5/Lipid	0.00158938	0.0153035
	IP6/Lipid	0.00135692	-6.54161e-18

## Sheet: Supp Fig 5
Supp Figure 5: Generation and characterization of CRISPR-Cas9 Minpp1-/- mouse and Ca2+ assays on HEK293 cell lines.
Supp Fig 5b: PCR based genotyping of Minpp1-/- mice
Supp Fig 5c: Quantification of total brain weight in grams (g) from P21 and 11-month old WT and Minpp1-/- mice. (for p21 N=6; for 11 month-old N=4 for Wt and N=5 for Minpp1-/- mice)
P21	(g)		11-month old	(g)
Wt 1	0.53		Wt 1	0.486
Wt 2	0.528		Wt 2	0.521
Wt 3	0.5		Wt 3	0.6
Wt 4	0.505		Wt 4	0.497
Wt 5	0.51		Minpp1-/- 1	0.418
Wt 6	0.502		Minpp1-/- 2	0.492
Minpp1-/- 1	0.464		Minpp1-/- 3	0.495
Minpp1-/- 2	0.475		Minpp1-/- 4	0.412
Minpp1-/- 3	0.442		Minpp1-/- 5	0.421
Minpp1-/- 4	0.466
Minpp1-/- 5	0.466
Minpp1-/- 6	0.388
Supp Fig 5f : Quantification of cortical thickness for the WT and Minpp1-/- cortex at P21 (N=3 mice)
	(mm)
Wt 1	1.43917
Wt 2	1.38983
Wt 3	1.37467
Minpp1-/- 1	1.32033
Minpp1-/- 2	1.29417
Minpp1-/- 3	1.33207
Supp Fig 5g: Quantification of relative Fluo4-AM Cytosolic Ca2+ levels in Ctrl, MINPP1-/- and MINPP1 over-expression stable MINPP1-/- HEK293 cell lines loaded with caffeine in the absence of extracellular Ca2+ (n=3)
Caffeine (10 mM caffeine)
Seconds	Ctrl Hek293	Standard Deviation	MINPP1-/- HEK293	Standard Deviation	MINPP1-/- HEK293+ MINPP1	Standard Deviation
0	1	0.089129	0.641337	0.099251	0.808479	0.132996
19.79	0.967247	0.022495	0.689207	0.076785	0.818744	0.140488
39.59	0.991067	0.057567	0.697005	0.134485	0.839776	0.111828
59.38	0.991907	0.059643	0.692507	0.065611	0.848039	0.102597
79.17	0.926706	0.0297	0.639421	0.098888	0.852045	0.111934
99.01	0.932891	0.07933	0.723098	0.139466	0.849291	0.077791
118.9	0.941594	0.080052	0.677211	0.104775	0.853547	0.12681
138.7	0.958772	0.161122	0.690107	0.178664	0.826506	0.123834
158.6	0.97366	0.029962	0.68081	0.093812	0.886597	0.170897
178.4	0.952817	0.054609	0.707502	0.147399	0.878836	0.170705
198.2	0.974805	0.087898	0.702104	0.140076	0.877333	0.104759
218.1	1.01214	0.054669	0.703004	0.100125	0.854799	0.154647
237.9	1.35	0.026	0.84	0.03	1.30148	0.150208
257.7	1.37395	0.07552	0.903548	0.041719	1.31525	0.105613
277.5	1.41823	0.108715	0.935739	0.080303	1.30699	0.144745
297.3	1.48603	0.114372	0.960732	0.182457	1.31299	0.067437
317.1	1.48023	0.075008	0.959732	0.140926	1.36182	0.101131
336.9	1.43411	0.060305	0.953734	0.137342	1.30448	0.059724
356.7	1.45121	0.077061	0.979526	0.065432	1.33353	0.088606
376.5	1.44053	0.079262	0.999721	0.134129	1.32927	0.109651
396.3	1.46312	0.098891	1.03031	0.163111	1.3155	0.048481
416.1	1.40999	0.099631	1.00412	0.071817	1.33428	0.085036
435.9	1.42526	0.087675	1.00952	0.157231	1.35331	0.07688
455.7	1.41029	0.060617	0.984525	0.086407	1.29872	0.079049
Supp Figure 5g inset: Relative response after caffeine stimulation (n=3)
Ctrl Hek293	MINPP1-/- HEK293	MINPP1-/- HEK293+ MINPP1
0.379753	0.178634	0.632962
0.374256	0.239217	0.437973
0.321118	0.203827	0.512779
Supp Fig 5h: Quantification of relative Fluo4-AM Cytosolic Ca2+ levels in Ctrl, MINPP1-/- and MINPP1 over-expression stable MINPP1-/- HEK293 cell lines loaded with ionomycin (10 µM) in the absence of extracellular Ca2+ (n=3)
Ionomycin (10 µM)
Seconds	Ctrl Hek293	Standard Deviation	MINPP1-/- HEK293	Standard Deviation	MINPP1-/- HEK293+ MINPP1	Standard Deviation
0	1	0.116743	0.502018	0.055493	0.750968	0.138923
19.79	1.01364	0.135892	0.515709	0.063988	0.763141	0.131625
39.59	1.02556	0.123142	0.490322	0.063993	0.754274	0.133555
59.38	1.03152	0.136489	0.49413	0.052774	0.759684	0.121921
79.17	1.02603	0.120713	0.505373	0.065779	0.777718	0.141085
99.01	1.14254	0.233909	0.509906	0.062349	0.758482	0.110666
118.92	1.17218	0.266296	0.512354	0.073537	0.784782	0.150662
138.74	1.0185	0.133501	0.495218	0.071682	0.773059	0.117799
158.58	1.03105	0.110622	0.514983	0.074944	0.758031	0.154427
178.37	1.03152	0.129857	0.510722	0.052729	0.766447	0.136477
198.18	1.04548	0.149056	0.526861	0.061325	0.75232	0.128825
218.07	1.01756	0.10668	0.514167	0.068789	0.778921	0.118167
237.87	3.41273	0.31867	1.85527	0.183264	2.25922	0.318453
257.67	2.60075	0.306268	1.44981	0.131833	1.81122	0.254569
277.47	1.93163	0.192966	1.22085	0.077155	1.57527	0.197092
297.27	1.62208	0.129663	1.10721	0.038246	1.4851	0.161483
317.07	1.4419	0.07125	1.06853	0.044671	1.39073	0.133951
336.87	1.36616	0.057153	0.995635	0.060564	1.37209	0.102469
356.67	1.28368	0.054711	0.988986	0.035795	1.34955	0.145067
376.47	1.24275	0.035875	0.981974	0.028215	1.34309	0.106174
396.27	1.2335	0.041574	0.977622	0.045881	1.32415	0.148462
416.07	1.21531	0.030893	0.957918	0.059793	1.35571	0.148215
435.87	1.21734	0.047001	0.958159	0.041185	1.33061	0.118427
455.67	1.20621	0.02759	0.974117	0.050139	1.35917	0.115035
Figure 5h inset: Relative response after ionomycin stimulation (n=3)
Ctrl Hek293	MINPP1-/- HEK293	MINPP1-/- HEK293+ MINPP1
2.27881	1.42237	1.65327
2.45429	1.43942	1.62442
2.28117	1.24176	1.3219
